# Supplementary material for: Protein Coding Gene Nucleotide Substitution Pattern in the Apicomplexan Protozoa Cryptosporidium parvum and Cryptosporidium hominis
Source: Comp Funct Genomics. 2008 Jun 4;2008:879023. doi: 10.1155/2008/879023 (PMC2413048; doi:10.1155/2008/879023)
Supplement: Supplementary file 3 [file 879023.f3.xls]

## Sheet: Sheet1
Supplemental Tabel 1
Cp gene	Ch gene	NG dN/dS	YN dN/dS	MLdN/dS	Annotation	TM/SP
cgd4_31	Chro.40014	4.574	3.90187	3.4952	hypothetical protein	-
cgd2_440	Chro.20051	3.849	3.36893	4.1629	signal peptide, serine proline rich, possible low mw mucin glycoprotein locus of	+
cgd8_5370	Chro.80612	1.75	1.88285	1.9001	hypothetical protein, signal peptide, within telomeric locus of cryptosporidium-s	+
cgd4_3500	Chro.40400	1.775	1.67273	1.8012	hypothetical protein	+
cgd5_1520	Chro.50232	1.311	1.64659	1.9379	hypothetical protein	-
cgd2_420	Chro.20049	1.621	1.53861	1.473	signal peptide, serine proline rich, possible low mw mucin glycoprotein locus of	+
cgd5_1260	Chro.50258	1.076	1.46457	1.368	DHHC family palmitoyl transferase with a signal peptide and 4 transmembrane domai	+
cgd4_1230	Chro.40144	0.831	1.38095	2.0443	60S ribosomal protein L28 , transcript identified by EST	-
cgd2_390	Chro.20046	1.413	1.30599	1.4084	hypothetical protein	-
cgd2_4370	Chro.20468	1.289	1.27283	1.1392	signal peptide, transcripts identified by EST	+
cgd2_2380	Chro.20255	0.915	1.26966	1.1981	hypothetical protein	-
cgd2_1380	Chro.20151	1.074	1.26923	1.1618	hypothetical protein	-
cgd7_1210	Chro.70146	0.823	1.22976	1.3153	hypothetical protein containing a signal peptide	+
cgd3_1730	Chro.30207	1.366	1.19118	1.2875	hypothetical protein having a signal peptide, within locus of cryptosporidium par	+
cgd4_1900	Chro.40215	0.754	1.16931	1.1272	hypothetical protein	-
cgd1_3830	Chro.10430	0.928	1.14421	1.2753	hypothetical protein	+
cgd8_5390	Chro.80614	0.92	1.12476	1.2072	signal peptide, transcripts identified by EST, within telomeric locus of cryptosp	+
cgd3_1100	Chro.30140	0.492	1.11469	1.0843	hypothetical protein	-
cgd3_1780	Chro.30212	1.065	1.09471	1.0622	hypothetical protein having a signal peptide, within locus of cryptosporidium par	+
cgd3_570	Chro.30075	0.847	1.06936	1.1345	hypothetical protein with a signal peptide	+
cgd8_40	Chro.80013	1.066	1.0485	0.9231	signal peptide, predicted secreted protein of cryptosprodidium-specific SKSR gene	+
cgd7_5510	Chro.70612	0.599	1.03571	0.9346	secreted protein with no homologs	+
cgd2_2900	Chro.20304	0.886	1.02829	0.9959	hypothetical protein	-
cgd7_1110	Chro.70135	0.953	1.02767	1.1002	shares a domain with the CWFL/SRm300 family RNA binding proteins	-
cgd8_720	Chro.80090	1.723	1.01702	1.0425	hypothetical protein	-
cgd5_50	Chro.50391	1.086	1.00316	0.9733	signal peptide containing protein	+
cgd1_120	Chro.10021	1.169	1.0025	0.8473	signal peptide, predicted secreted protein with a cysteine cluster at the C-termi	+
